# Supplementary material for: Identification of Regulatory Molecular “Hot Spots” for LH/PLOD Collagen Glycosyltransferase Activity
Source: Int J Mol Sci. 2023 Jul 7;24(13):11213. doi: 10.3390/ijms241311213 (PMC10342707; doi:10.3390/ijms241311213)
Supplement: Supplementary file 1 [file ijms-24-11213-s001.zip]

Archive with 1 entries (1 files):
- ijms-2352294-supplementary.pdf
